# Supplementary material for: Biological characteristics of SARS-CoV-2 resistant populations by integrated gut microbiota sequencing, metabolomics, and proteomics: a cohort comparison study
Source: Front Med (Lausanne). 2025 Jul 7;12:1593007. doi: 10.3389/fmed.2025.1593007 (PMC12277166; doi:10.3389/fmed.2025.1593007)
Supplement: Supplementary file 1 [file Data_Sheet_1.xlsx]

## Sheet: Sheet1
Protein	Description
P05109	Protein S100-A8
A0A087WUM5	Golgi-associated plant pathogenesis-related protein 1
A8K8Z4	Complement component C6
Q6UVK1	Chondroitin sulfate proteoglycan 4
Q12841	Follistatin-related protein 1
A3R0T7	Liver histone H1e
B2MUD5	Neutrophil elastase (Fragment)
P14780	Matrix metalloproteinase-9
G9K388	YWHAE/FAM22A fusion protein (Fragment)
Q6ZVX0	cDNA FLJ41981 fis, clone SMINT2011888, highly similar to Protein Tro alpha1 H,myeloma
W8QEY1	Lactotransferrin
Q86SQ4	Adhesion G-protein coupled receptor G6
A0A3B3IT68	5-3 exonuclease PLD4
P35542	Serum amyloid A-4 protein
P03950	Angiogenin
B2R8I2	cDNA, FLJ93914, highly similar to Homo sapiens histidine-rich glycoprotein (HRG), mRNA
F6KPG5	Albumin (Fragment)
Q5FWF9	Immunoglobulin Lambda Locus@ protein
A0A3B3IUE0	Insulin-like growth factor-binding protein 6
A8K6C9	Insulin-like growth factor II
P0C0L5	Complement C4-B
